# Supplementary material for: Rice stripe virus activates the bZIP17/28 branch of the unfolded protein response signalling pathway to promote viral infection
Source: Mol Plant Pathol. 2021 Dec 11;23(3):447–58. doi: 10.1111/mpp.13171 (PMC8828695; doi:10.1111/mpp.13171)
Supplement: Supplementary file 5 — TABLE S1. Primers used in the study [file MPP-23-447-s001.xlsx]

## Sheet: Sheet1
Primers used in this study
Primer mane	Sequence	Prupose
NbbZIP60(2x35-NGFP)-F	acaagGGTACCCGGGGATCCATGGTGGATGACATCGATGA	Construct eGFP-NbbZIP60
NbbZIP60U(2x35s)-R	CGAAAGCTCTGCAGGTCGACTCACATAACAATTCCCAAAGAATG	Construct eGFP-NbbZIP60
eGFP(pCP-NM)(XbaI)-F	ATCTGtggctcgagctactcatggtgagcaagggcgag	Construct Myc-eGFP-NbbZIP17/28
eGFP(NS)-R	CTTGTACAGCTCGTCCAT	Construct Myc-eGFP-NbbZIP17/28
NbbZIP17(eGFP-C)-F	ATGGACGAGCTGTACAAGATGGCAAATCCATTGGTG	Construct Myc-eGFP-NbbZIP17
NbbZIP17(pCP-NM)(XbaI)-R	gagctctgtcgacatctagaTCAGGTAGTCACTAGAGGAA	Construct Myc-eGFP-NbbZIP17
NbbZIP28(pCP-NM)(XbaI)-R	gagctctgtcgacatctagaTCAGGAAGTTACTACAGGAA	Construct Myc-eGFP-NbbZIP28
NbbZIP28A(eGFP-C)-F	ATGGACGAGCTGTACAAGATGGCTGGCCCGATTTTG	Construct Myc-eGFP-NbbZIP28A
NbbZIP28B(pCP-NM)(XbaI)-R	gagctctgtcgacatctagaTCAGGTAGTTACTAACGGAACAG	Construct Myc-eGFP-NbbZIP28B
NbbZIP17a(Del_C)-F	AACCAAGAAGTGAtctagatgtcgacagag	Construct Myc-eGFP-NbbZIP17(ΔC)
NbbZIP17a(Del_C)-R	atctagaTCACTTCTTGGTTTTCATCTCAG	Construct Myc-eGFP-NbbZIP17(ΔC)
NbbZIP17b(Del_C)-F	AACTAAGAAGTGAtctagatgtcgacagag	Construct Myc-eGFP-NbbZIP28(ΔC)
NbbZIP17b(Del_C)-R	atctagaTCACTTCTTAGTTTTCACCTCAGT	Construct Myc-eGFP-NbbZIP28(ΔC)
pTRV2(XbaI)-bZIP17-1-F	gttaccgaattctctagaAGGAATAGGGAAAGTGCTCA	Construct pTRV2-NbbZIP17/28
17-2-bZIP17-1-R	TCATTCCTGGATACATCACTGGGAACAT	Construct pTRV2-NbbZIP17/28
17-1-bZIP17-2-F	ATGTATCCAGGAATGATAAACTTGTGAAGAT	Construct pTRV2-NbbZIP17/28
pTRV2(KpnI)-bZIP17-2-R	acgcgtgagctcggtaccCTAGAGCCCTTTGTCCCA	Construct pTRV2-NbbZIP17/28
Nb bZIP60(381-817)-F	CTCTGACGAACTAAACTGTGAT	Analysis of bZIP60 splicing
Nb bZIP60(381-817)-R	GGAACTCAAAAATCCGACCAGC	Analysis of bZIP60 splicing
NbbZIP60_qRT-F	ATTGACTCTAAGGACGGCTCT	RT-qPCR
NbbZIP60_qRT-R	ATACAACTTCTTCCGCTCTCG	RT-qPCR
NbBLP4_qRT-F	TCGTTTTCGCAATCGTCCT	RT-qPCR
NbBLP4_qRT-R	ATGTCCGTTCTTGTAGACACC	RT-qPCR
NbPDI_qRT-F	TTATTGCCAATCTTGACGCTGA	RT-qPCR
NbPDI_qRT-R	TTGCCCTTTCGAATCACGGCTA	RT-qPCR
NbCRT1_qRT-F	GGCTCCTTTGATTGACAACCC	RT-qPCR
NbCRT1_qRT-R	TGGCATACTCTGGATCATCGC	RT-qPCR
NbSKP1_qRT-F	GTCCGCTTTGTTTCTCTCGTT	RT-qPCR
NbSKP1_qRT-R	CGTCGGAACTCTTCAACACA	RT-qPCR
NbbZIP17_qRT-F	TGGCTTGTTGTTCTTCATGCTC	RT-qPCR
NbbZIP17_qRT-R	AAAATTCTTCCGCGATGCCTT	RT-qPCR
NbbZIP28_qRT-F	GCCTGCACCAAAGAGTAGCAA	RT-qPCR
NbbZIP28_qRT-R	CCACTCATAAACGGTTCCCTC	RT-qPCR
